# Supplementary material for: Fabrication of Hybrid Alginate Hydrogel Beads Reinforced with Activated Carbon and Evaluation of Their Potential for Controlled Eugenol Release
Source: Pharmaceutics. 2026 May 14;18(5):598. doi: 10.3390/pharmaceutics18050598 (PMC13210925; doi:10.3390/pharmaceutics18050598)
Supplement: Supplementary file 1 [file pharmaceutics-18-00598-s001.zip]

Archive with 1 entries (1 files):
- pharmaceutics-4256992-supplementary.pdf
